# Supplementary material for: Normal stroma suppresses cancer cell proliferation via mechanosensitive regulation of JMJD1a-mediated transcription
Source: Nat Commun. 2016 Aug 4;7:12237. doi: 10.1038/ncomms12237 (PMC4976218; doi:10.1038/ncomms12237)
Supplement: Supplementary Data 1 — Gene expression dataset [file ncomms12237-s2.xlsx]

## Sheet: Sheet1
Supplementary Data 1. Common differentially expressed genes (FDR < 0.05) genes in the MDA-MB-231 and HeLa cell lines.
Up- and down-regulated genes are marked with red and blue, respectively. SLR: signal log-ratio, ns: not significant.
Common differentially expressed genes in both CDM and CDM to matrix (same or opposite direction)
		CDM				CDM to matrix
		MDA-MB-231		HeLa		MDA-MB-231		HeLa
ProbeID	Symbol	SLR	FDR	SLR	FDR	SLR	FDR	SLR	FDR
ILMN_1806533	PDE7B	-1.08246	0.0107895	-1.62412	0.0214865	-1.36289	0.000752688	-1.04998	0.00242718
ILMN_1716407	SORBS2	-0.771892	0.0334409	-2.15324	0.00689655	-0.720511	0.0295463	-1.08124	0.00635802
Common differentially expressed genes in cells on CDM
		CDM				CDM to matrix
		MDA-MB-231		HeLa		MDA-MB-231		HeLa
ProbeID	Symbol	SLR	FDR	SLR	FDR	SLR	FDR	SLR	FDR
ILMN_1784459	MMP3	3.31954	0.005	1.4343	0.0330526	0.88542	0.0027193	ns	ns
ILMN_2150851	SERPINB2	2.09226	0.00333333	1.34759	0.0231395	1.24358	0	ns	ns
ILMN_1754103	CLDN11	1.53709	0.002	2.82018	0.00111111	ns	ns	ns	ns
ILMN_2184373	IL8	1.50354	0.0025	2.01775	0.00333333	-2.25115	0	ns	ns
ILMN_1707727	ANGPTL4	1.48601	0.00285714	3.06206	0	1.42132	0	ns	ns
ILMN_1785272	COL1A2	1.43153	0.0025	1.36812	0.0216867	ns	ns	ns	ns
ILMN_1752965	GREM1	1.42053	0.00263158	1.66239	0.015	ns	ns	ns	ns
ILMN_1689088	COLEC12	1.36036	0.005	1.20438	0.0476923	ns	ns	ns	ns
ILMN_1774287	CFB	1.31104	0.00230769	1.75861	0.008	-2.4942	0	ns	ns
ILMN_2104356	COL1A2	1.20461	0.00555556	1.91457	0.00518519	ns	ns	ns	ns
ILMN_2384745	PSG4	1.16291	0.018	1.75412	0.00926829	ns	ns	ns	ns
ILMN_1691508	PLAUR	1.1217	0.00571429	1.36716	0.0217284	ns	ns	ns	ns
ILMN_1758895	CTSK	1.10636	0.0159184	2.1062	0.0035	ns	ns	ns	ns
ILMN_2374340	PLAUR	1.08544	0.00861111	1.72125	0.0075	ns	ns	ns	ns
ILMN_1790338	PRRX2	1.02259	0.0114634	1.45474	0.0198684	ns	ns	ns	ns
ILMN_1813704	KIAA1199	0.921567	0.0263768	3.36754	0	ns	ns	ns	ns
ILMN_1744381	SERPINE1	0.904618	0.0146667	1.40516	0.0192	0.993889	0.000810811	ns	ns
ILMN_1693338	CYP1B1	0.890519	0.0301389	1.21546	0.0480672	ns	ns	ns	ns
ILMN_2090802	TMEM79	0.806507	0.0252308	1.31015	0.0332258	ns	ns	ns	ns
ILMN_1655595	SERPINE2	0.751663	0.0364865	1.81666	0.008125	ns	ns	0.889593	0.00552632
ILMN_1797728	HMGCS1	-1.72052	0.00285714	-1.51134	0.0241414	-1.04864	0.0040625	ns	ns
ILMN_1755075	IDI1	-1.43932	0.00235294	-1.43819	0.0366102	ns	ns	ns	ns
ILMN_1708672	ACAT2	-1.27741	0.00466667	-1.88612	0.012	ns	ns	ns	ns
ILMN_1713995	SCNN1A	-1.11637	0.00885714	-1.26377	0.049	-2.23343	0	ns	ns
ILMN_2339835	PTGS1	-0.889872	0.0214516	-1.64481	0.0233721	ns	ns	ns	ns
ILMN_1805842	FHL1	-0.857208	0.0235938	-1.67853	0.0207586	ns	ns	ns	ns
ILMN_2407879	SORBS2	-0.808973	0.0297436	-1.77983	0.0130357	ns	ns	-0.727724	0.0323002
ILMN_1690523	LRRC20	-0.798248	0.0344681	-1.35523	0.03752	ns	ns	ns	ns				27
Common differentially expressed genes in cells on CDM to plastic
		CDM				CDM to matrix
		MDA-MB-231		HeLa		MDA-MB-231		HeLa
ProbeID	Symbol	SLR	FDR	SLR	FDR	SLR	FDR	SLR	FDR			150
ILMN_1686116	THBS1	ns	ns	ns	ns	1.36263	0	1.12536	0.000714286
ILMN_1726064	PAK1IP1	ns	ns	ns	ns	1.32405	0	0.922187	0.00313725
ILMN_2187727	NOC3L	ns	ns	ns	ns	1.24296	0	0.658977	0.0378067
ILMN_1792681	CCDC86	ns	ns	ns	ns	1.19044	0	0.634782	0.0420132
ILMN_3210741	LOC642956	ns	ns	ns	ns	1.01004	0.000714286	0.93062	0.00354839
ILMN_3249406	URB2	ns	ns	ns	ns	0.991256	0.000454545	0.675657	0.0297345
ILMN_1776337	CHORDC1	ns	ns	ns	ns	0.988504	0.000689655	1.16792	0
ILMN_1729596	INF2	ns	ns	ns	ns	0.979717	0.00113636	0.743264	0.0210429
ILMN_2115125	CTGF	ns	ns	ns	ns	0.920894	0.00173077	1.22012	0
ILMN_2054145	PAK1IP1	ns	ns	ns	ns	0.885569	0.00164179	0.695046	0.0283412
ILMN_1790100	C11orf82	ns	ns	ns	ns	0.880686	0.00166667	0.731596	0.0169697
ILMN_3251691	POLR3G	ns	ns	ns	ns	0.877428	0.00173333	1.0703	0.0004
ILMN_1712888	HSPH1	ns	ns	ns	ns	0.871069	0.00175676	1.10956	0
ILMN_1688464	MAP6D1	ns	ns	ns	ns	0.850495	0.00172414	0.698209	0.0258333
ILMN_2146761	FABP5	ns	ns	ns	ns	0.84877	0.00164557	0.737091	0.0215152
ILMN_1741054	SLC5A6	ns	ns	ns	ns	0.837344	0.00168831	0.669983	0.0322917
ILMN_1713875	NME1	ns	ns	ns	ns	0.835099	0.00166667	0.627434	0.0438788
ILMN_1685661	RRP15	ns	ns	ns	ns	0.823282	0.00191919	0.636995	0.0386014
ILMN_3266606	FABP5L2	ns	ns	ns	ns	0.808822	0.00295652	0.896486	0.00309091
ILMN_1786189	MKI67IP	ns	ns	ns	ns	0.777893	0.00430657	0.727845	0.020875
ILMN_1703324	PDSS1	ns	ns	ns	ns	0.775749	0.00279279	0.675141	0.0250251
ILMN_1699829	CTGF	ns	ns	ns	ns	0.770085	0.00240741	1.45842	0
ILMN_1777564	MAD2L1	ns	ns	ns	ns	0.765992	0.00344262	0.687017	0.0270952
ILMN_1679995	MPP6	ns	ns	ns	ns	0.759457	0.00496599	0.627352	0.0437346
ILMN_1686367	HSPA8	ns	ns	ns	ns	0.752584	0.00727811	0.778272	0.0144167
ILMN_1696302	FABP5	ns	ns	ns	ns	0.748162	0.0134483	0.739507	0.0195804
ILMN_1748591	ODC1	ns	ns	ns	ns	0.738513	0.00493243	0.686092	0.0285068
ILMN_3200330	LOC399988	ns	ns	ns	ns	0.73009	0.0063522	0.834773	0.0083908
ILMN_2150894	ALDH1B1	ns	ns	ns	ns	0.722901	0.0112195	0.70759	0.0283333
ILMN_1725105	EEF1E1	ns	ns	ns	ns	0.722208	0.0114423	0.585474	0.047936
ILMN_1782504	MTERFD1	ns	ns	ns	ns	0.700026	0.0111282	0.62431	0.0384507
ILMN_2413084	HSPA8	ns	ns	ns	ns	0.694952	0.0130131	0.683944	0.029417
ILMN_1699208	NAP1L1	ns	ns	ns	ns	0.687122	0.0194662	0.60372	0.0427796
ILMN_1784410	UBP1	ns	ns	ns	ns	0.664606	0.0356041	0.700286	0.0213018
ILMN_3249286	SNORD12C	ns	ns	ns	ns	0.663509	0.015144	0.670466	0.0391349
ILMN_1764362	LYAR	ns	ns	ns	ns	0.662126	0.0221122	0.821583	0.0108911
ILMN_1671906	MND1	ns	ns	ns	ns	0.657549	0.0209091	0.619693	0.0370943
ILMN_2070349	POLR3G	ns	ns	ns	ns	0.657256	0.0153846	0.999397	0.00265306
ILMN_1811188	BCCIP	ns	ns	ns	ns	0.645743	0.0289049	0.638661	0.0388571
ILMN_2413158	PODXL	ns	ns	ns	ns	0.639598	0.0318028	0.6708	0.0318908
ILMN_1708427	KPNA3	ns	ns	ns	ns	0.639037	0.0325967	0.732697	0.0169173
ILMN_3310491	MIR1978	ns	ns	ns	ns	0.634244	0.0111765	1.89104	0
ILMN_3178258	FABP5L2	ns	ns	ns	ns	0.630959	0.0418427	0.864522	0.00534247
ILMN_2196337	C12orf11	ns	ns	ns	ns	0.624921	0.0397579	0.943063	0.00232558
ILMN_1768127	EBNA1BP2	ns	ns	ns	ns	0.624436	0.0239812	0.789311	0.0138938
ILMN_1691097	HSP90AA1	ns	ns	ns	ns	0.621573	0.0352381	0.725253	0.0201351
ILMN_1700074	SNORA62	ns	ns	ns	ns	0.620175	0.0230671	0.6727	0.0306897
ILMN_1741957	RABEPK	ns	ns	ns	ns	0.619072	0.0356959	0.76226	0.0164341
ILMN_1750160	FASTKD3	ns	ns	ns	ns	0.614797	0.0253823	0.66982	0.0323457
ILMN_3240022	SNORA73A	ns	ns	ns	ns	0.604356	0.0230892	0.826456	0.00934783
ILMN_2188264	CYR61	ns	ns	ns	ns	0.597897	0.0320391	1.15709	0.000740741
ILMN_2135175	SNORD36A	ns	ns	ns	ns	0.577819	0.0479503	0.802569	0.00944444
ILMN_2110252	NPM3	ns	ns	ns	ns	0.569037	0.0499597	0.717058	0.0221965
ILMN_1792885	CTSC	ns	ns	ns	ns	0.565159	0.0478008	0.63728	0.0394828
ILMN_1655622	PRKRIR	ns	ns	ns	ns	0.559964	0.049102	0.707866	0.0227684
ILMN_1778240	GFOD1	ns	ns	ns	ns	0.5516	0.0497972	0.648958	0.0379478
ILMN_2405078	OSBPL8	ns	ns	ns	ns	0.539334	0.0408238	0.741606	0.0153719
ILMN_1661599	DDIT4	-1.7749	0.0025	ns	ns	-3.6607	0	-0.61185	0.0325598
ILMN_1768534	BHLHB2	ns	ns	ns	ns	-2.02597	0	-1.03484	0.00352459
ILMN_1663035	SREBF1	-1.30589	0.00263158	ns	ns	-1.97081	0	-0.89123	0.00623529
ILMN_2188862	GDF15	ns	ns	2.20208	0.000666667	-1.9147	0	-0.666171	0.0252394
ILMN_1778523	KLF9	ns	ns	ns	ns	-1.82537	0	-0.701507	0.0428009
ILMN_1756992	MUC1	-1.33206	0.0026087	ns	ns	-1.78381	0.000263158	-0.896773	0.00493056
ILMN_1686989	INSIG1	-1.35422	0.00227273	ns	ns	-1.69773	0.000192308	-0.845687	0.0187781
ILMN_1735979	BCKDHA	ns	ns	ns	ns	-1.66303	0.000185185	-0.842629	0.00625
ILMN_3243616	LOC100127888	ns	ns	ns	ns	-1.60055	0.000163934	-0.664083	0.0416036
ILMN_2054297	PTGS2	1.25425	0.00294118	ns	ns	-1.58564	0.000169492	-0.971587	0.00516556
ILMN_1803945	HCP5	0.772021	0.0334247	-2.68276	0.00153846	-1.54298	0.000149254	-1.48603	0
ILMN_1755974	ALDOC	-0.778183	0.0424074	ns	ns	-1.49253	0.00025974	-0.974908	0.00428571
ILMN_1775708	SLC2A3	ns	ns	ns	ns	-1.4754	0.00027027	-1.09683	0.000597015
ILMN_1809931	NDRG1	ns	ns	ns	ns	-1.47445	0.000375	-1.14727	0.000338983
ILMN_1791147	YPEL3	ns	ns	ns	ns	-1.35878	0.000947368	-1.40283	0
ILMN_1703955	FBXO32	ns	ns	ns	ns	-1.30884	0.00111111	-1.32827	0
ILMN_1653501	SEMA3B	ns	ns	ns	ns	-1.29805	0.00144144	-0.677692	0.0188141
ILMN_1714445	SLC6A9	ns	ns	-1.73504	0.0154687	-1.26198	0.00149123	-0.846692	0.00768041
ILMN_2328986	SREBF1	ns	ns	ns	ns	-1.25399	0.00150442	-0.905507	0.00541401
ILMN_1652280	FBXO32	0.787064	0.0295	ns	ns	-1.24941	0.00147826	-1.22448	0
ILMN_1684620	SPAG4	ns	ns	ns	ns	-1.24638	0.00193798	-1.53905	0
ILMN_1788107	IL11	-1.12904	0.00972973	ns	ns	-1.22775	0.00190083	-0.834344	0.00813953
ILMN_1799589	NOXA1	ns	ns	ns	ns	-1.21336	0.00185484	-0.851027	0.00726776
ILMN_1760727	ANG	ns	ns	ns	ns	-1.20841	0.00184	-0.907693	0.00766839
ILMN_1659913	ISG20	ns	ns	ns	ns	-1.19707	0.0019084	-0.976047	0.00236559
ILMN_1705144	ULK1	ns	ns	ns	ns	-1.10781	0.0025	-0.667194	0.0318491
ILMN_1796423	CLIC3	ns	ns	-1.45526	0.0278302	-1.10623	0.00257862	-1.40452	0
ILMN_1678671	KLHL24	ns	ns	ns	ns	-1.08745	0.00359116	-1.29228	0.000344828
ILMN_1804955	CTSF	ns	ns	ns	ns	-1.08527	0.00313953	-0.98785	0.00247423
ILMN_2165753	HLA-A29.1	ns	ns	ns	ns	-1.07302	0.00313609	-0.94397	0.00390625
ILMN_1814787	ICA1	ns	ns	ns	ns	-1.0641	0.00377049	-0.620464	0.0452881
ILMN_1711030	OPLAH	ns	ns	ns	ns	-1.05463	0.00361111	-0.999285	0.00274336
ILMN_2053415	LDLR	ns	ns	ns	ns	-1.03684	0.00429268	-0.714493	0.0299501
ILMN_1735052	ULK1	ns	ns	ns	ns	-1.03043	0.00409326	-0.633784	0.0429501
ILMN_1755620	IER5L	ns	ns	ns	ns	-1.02996	0.00422886	-0.76175	0.0078972
ILMN_1802096	ABTB1	ns	ns	ns	ns	-1.02156	0.00411168	-0.937874	0.00777778
ILMN_2371911	MUC1	-0.948633	0.0244928	ns	ns	-1.02069	0.00430622	-0.991889	0.0025
ILMN_1694780	GCHFR	ns	ns	ns	ns	-1.00007	0.00462617	-0.596282	0.0487205
ILMN_2408572	RNASE4	ns	ns	ns	ns	-0.999035	0.00484444	-0.628864	0.0432974
ILMN_1778401	HLA-B	1.06991	0.00816667	ns	ns	-0.982446	0.00482301	-1.60653	0
ILMN_1724658	BNIP3	ns	ns	ns	ns	-0.976454	0.00489177	-0.949903	0.00513333
ILMN_1718565	CDKN1C	ns	ns	ns	ns	-0.96443	0.00545817	-0.705743	0.0255056
ILMN_1685415	HBP1	ns	ns	ns	ns	-0.960231	0.00544747	-1.15551	0.000731707
ILMN_2186806	HLA-F	0.80725	0.0248485	ns	ns	-0.953988	0.00514644	-1.30133	0
ILMN_2160764	HBP1	ns	ns	ns	ns	-0.950852	0.00610714	-1.11522	0.00129412
ILMN_1781386	WIPI1	ns	ns	ns	ns	-0.944822	0.0054251	-0.679665	0.0331442
ILMN_2130441	HLA-H	0.813134	0.0255882	ns	ns	-0.933242	0.00543307	-1.19197	0
ILMN_1657977	MSRB2	ns	ns	-1.55686	0.0242857	-0.900518	0.00886628	-0.891298	0.00771429
ILMN_1815024	PRDX5	ns	ns	ns	ns	-0.896004	0.0084273	-0.679873	0.0255866
ILMN_1658494	C13orf15	-0.888101	0.0239706	ns	ns	-0.8941	0.00694268	-1.09462	0.000571429
ILMN_1666078	HLA-H	ns	ns	ns	ns	-0.893051	0.00655172	-0.955945	0.00242991
ILMN_1696974	ANG	ns	ns	ns	ns	-0.892336	0.00712025	-0.768393	0.0165993
ILMN_1780825	RRAS	ns	ns	ns	ns	-0.888444	0.00710692	-0.737251	0.0165333
ILMN_1776188	MAP1LC3A	ns	ns	ns	ns	-0.87013	0.00745342	-1.20118	0.000178571
ILMN_1725079	TSPAN31	ns	ns	ns	ns	-0.85931	0.00965616	-0.664985	0.0397959
ILMN_2207363	RABAC1	ns	ns	ns	ns	-0.858297	0.00901734	-0.770678	0.0117886
ILMN_1728662	ALDH3B1	ns	ns	-1.33035	0.040219	-0.851665	0.00842262	-0.900661	0.0133333
ILMN_1765258	HLA-E	ns	ns	ns	ns	-0.842307	0.0146506	-0.742647	0.0137906
ILMN_1699631	GATS	ns	ns	ns	ns	-0.826387	0.010442	-0.810818	0.0132959
ILMN_2163723	KRT7	ns	ns	ns	ns	-0.822009	0.0163109	-0.69441	0.0191401
ILMN_3202591	LOC440311	ns	ns	ns	ns	-0.819197	0.0282852	-0.875946	0.00294118
ILMN_1671054	HLA-A	ns	ns	ns	ns	-0.813242	0.0133498	-0.701142	0.0317604
ILMN_2109708	ECGF1	ns	ns	ns	ns	-0.790668	0.0153066	-0.651733	0.0270856
ILMN_2308903	WFDC3	ns	ns	ns	ns	-0.781389	0.0150594	-1.51789	0
ILMN_1724480	AXIN2	ns	ns	ns	ns	-0.773877	0.0147494	-1.13573	0.0005
ILMN_1768480	VGLL4	ns	ns	ns	ns	-0.760798	0.0186384	-0.775591	0.00920705
ILMN_1775380	SMOX	ns	ns	1.24616	0.0380808	-0.745495	0.0187082	-0.718752	0.0136397
ILMN_1757388	OCEL1	ns	ns	ns	ns	-0.745318	0.0165747	-0.784883	0.0160339
ILMN_1721113	HLA-C	ns	ns	ns	ns	-0.744568	0.0172146	-0.967387	0.00240741
ILMN_3240626	LOC100134424	ns	ns	ns	ns	-0.741491	0.0251102	-0.609346	0.0392922
ILMN_1696276	ZNF653	ns	ns	ns	ns	-0.734696	0.0250891	-0.657537	0.0348478
ILMN_2159453	STXBP2	ns	ns	ns	ns	-0.733828	0.0177878	-1.03001	0.0023913
ILMN_1671568	ECHDC2	ns	ns	ns	ns	-0.733314	0.0304596	-0.675269	0.0301493
ILMN_1656670	HLA-G	ns	ns	ns	ns	-0.72781	0.0218841	-0.804537	0.0110127
ILMN_2082314	TOM1	ns	ns	ns	ns	-0.726964	0.0194945	-0.871191	0.00503401
ILMN_1686968	ZNF362	ns	ns	ns	ns	-0.691969	0.0305495	-0.641543	0.045052
ILMN_1850238		ns	ns	ns	ns	-0.688273	0.0284645	-0.802933	0.014507
ILMN_3244457	EHBP1L1	ns	ns	ns	ns	-0.687506	0.0256607	-0.824561	0.00621118
ILMN_1749115	RTN2	ns	ns	ns	ns	-0.680219	0.028738	-0.64562	0.0457992
ILMN_2367258	SMOX	ns	ns	1.37526	0.021875	-0.678531	0.0275875	-0.823499	0.0063253
ILMN_1703316	LOC255783	ns	ns	ns	ns	-0.67722	0.0337133	-0.890129	0.00532051
ILMN_2294978	RNASE4	ns	ns	ns	ns	-0.672701	0.0317384	-0.703372	0.0260929
ILMN_1708728	H2AFJ	ns	ns	ns	ns	-0.672451	0.0350339	-0.890978	0.00516779
ILMN_1803838	CNFN	ns	ns	ns	ns	-0.669071	0.0315036	-0.966228	0.00297521
ILMN_1752478	DHRS3	ns	ns	-1.54783	0.0240625	-0.656127	0.03645	-2.09302	0
ILMN_1674661	CIRBP	-0.942302	0.0180769	ns	ns	-0.655425	0.0425421	-0.938764	0.00239583
ILMN_1731107	CCDC92	ns	ns	ns	ns	-0.654608	0.0418437	-0.80592	0.00951754
ILMN_1701918	KLHDC9	ns	ns	ns	ns	-0.644729	0.043303	-0.814928	0.0111297
ILMN_1697409	TNFRSF14	ns	ns	ns	ns	-0.639783	0.041804	-0.995535	0.00243243
ILMN_1812031	PALM	ns	ns	-2.10563	0.0083871	-0.636835	0.0423773	-1.72624	0
ILMN_3307827	DNAJC4	ns	ns	ns	ns	-0.632367	0.0383633	-0.881446	0.00785366
ILMN_3300313	P4HTM	ns	ns	ns	ns	-0.611787	0.0473352	-0.616153	0.0407848
ILMN_1722532	JMJD1A	ns	ns	ns	ns	-0.606564	0.0448886	-0.63503	0.0443277
ILMN_2402363	STK19	ns	ns	ns	ns	-0.599191	0.0487234	-0.788776	0.00768844
